# Supplementary material for: Identification of TPX2 Gene Family in Upland Cotton and its Functional Analysis in Cotton Fiber Development
Source: Genes (Basel). 2019 Jul 4;10(7):508. doi: 10.3390/genes10070508 (PMC6678848; doi:10.3390/genes10070508)
Supplement: Supplementary file 1 [file genes-10-00508-s001.zip]

Archive with 3 entries (2 files):
- Supplementary to publish/
- Supplementary to publish/Additional file1.fa
- Supplementary to publish/Supplementary Material.xlsx
