# Supplementary material for: Identification of TPX2 Gene Family in Upland Cotton and its Functional Analysis in Cotton Fiber Development
Source: Genes (Basel). 2019 Jul 4;10(7):508. doi: 10.3390/genes10070508 (PMC6678848; doi:10.3390/genes10070508)
Supplement: Supplementary file 1 [file genes-10-00508-s001.zip › Supplementary to publish/Supplementary Material.xlsx]

## Sheet: Table S1
cotton species	gene ID	gene name	Chromosomes	Start	End	CDS Length	Exon	protein length	PI	Arabidopsis ortholog
G. hirsutum	Ghir_A08G004260.1	GhMAP20_1	A08	4515650	4517381	450	6	149	9.85	AT5G37478.1
	Ghir_D08G004490.1	GhMAP20_2	D08	4501423	4503192	450	6	149	9.85	AT5G37478.1
	Ghir_A05G038330.1	GhMAP20L1	A05	101115583	101117688	1248	7	415	9.64	AT5G15510.1
	Ghir_A09G001050.1	GhMAP20L2	A09	2572355	2576273	1479	8	492	9.09	AT3G01015.1
	Ghir_A12G008070.1	GhMAP20L3	A12	31899513	31902023	1293	9	430	9.42	AT5G15510.1
	Ghir_D04G004740.1	GhMAP20L4	D04	6946534	6948507	1188	6	395	9.5	AT5G15510.1
	Ghir_D09G001030.1	GhMAP20L5	D09	2489514	2493357	1479	8	492	9.24	AT3G01015.1
	Ghir_D12G007670.1	GhMAP20L6	D12	16222209	16225021	1545	8	514	9.32	AT5G15510.1
	Ghir_A01G001950.1	GhTPX2_1	A01	1773993	1779023	2277	18	758	9.17	AT1G03780.1
	Ghir_A03G017290.1	GhTPX2_2	A03	104792485	104797722	2466	20	821	9.44	AT1G03780.1
	Ghir_D01G001910.1	GhTPX2_3	D01	1512453	1517386	2298	17	765	9.3	AT1G03780.1
	Ghir_D02G018540.1	GhTPX2_4	D02	62871411	62873346	690	6	229	9.58	AT1G03780.1
	Ghir_A08G022470.1	GhWDLA1	A08	118313781	118317302	1038	6	345	9.26	AT1G54460.1
	Ghir_A10G011410.1	GhWDLA2	A10	34936572	34940966	1182	6	393	8.67	AT3G23090.1
	Ghir_A11G027080.1	GhWDLA3	A11	106751377	106755154	855	6	284	9.98	AT1G54460.1
	Ghir_A11G032620.1	GhWDLA4	A11	118809231	118812631	1083	6	360	9.58	AT1G54460.1
	Ghir_A13G018070.1	GhWDLA5	A13	100589373	100592672	1038	6	345	9.32	AT1G54460.1
	Ghir_D08G023280.1	GhWDLA6	D08	64779878	64783488	1008	6	335	9.1	AT1G54460.1
	Ghir_D10G016280.1	GhWDLA7	D10	41908833	41913305	1248	6	415	8.95	AT3G23090.1
	Ghir_D11G027230.1	GhWDLA8	D11	58008336	58012090	708	6	235	9.8	AT1G54460.1
	Ghir_D11G033140.1	GhWDLA9	D11	68670545	68673936	1083	6	360	9.59	AT1G54460.1
	Ghir_D13G018730.1	GhWDLA10	D13	56191571	56194805	1038	6	345	9.38	AT1G54460.1
	Ghir_A01G019330.1	GhWDLB1	A01	113376354	113380045	1407	7	468	9.71	AT2G35880.1
	Ghir_A06G010520.1	GhWDLB2	A06	37414253	37418949	1371	9	456	9.24	AT4G32330.1
	Ghir_A07G003300.1	GhWDLB3	A07	3513513	3518076	1320	8	439	9.06	AT4G32330.1
	Ghir_A13G019520.1	GhWDLB4	A13	102709130	102711762	1260	7	419	9.34	AT4G32330.1
	Ghir_D01G020810.1	GhWDLB5	D01	59611318	59615108	1410	7	469	9.7	AT2G35880.1
	Ghir_D05G005790.1	GhWDLB6	D05	4671916	4676641	1350	8	449	8.43	AT4G32330.1
	Ghir_D06G010880.1	GhWDLB7	D06	23115882	23120112	1308	9	435	9.12	AT2G25480.1
	Ghir_D07G003290.1	GhWDLB8	D07	3382922	3387594	1353	8	450	8.94	AT4G32330.1
	Ghir_D13G020260.1	GhWDLB9	D13	57990884	57993520	1260	7	419	9.23	AT4G32330.1
	Ghir_A03G013740.1	GhWDLC1	A03	89352569	89358712	1614	10	537	6.56	AT1G70950.1
	Ghir_A03G014530.1	GhWDLC2	A03	93083695	93089656	1917	9	638	9.95	AT3G26050.1
	Ghir_A03G016090.1	GhWDLC3	A03	100758625	100764810	1473	8	490	9.49	AT1G24160.1
	Ghir_A07G024260.1	GhWDLC4	A07	96731927	96735163	1686	9	561	9.61	AT3G27350.1
	Ghir_A12G016200.1	GhWDLC5	A12	90310007	90315301	1896	9	631	7.57	AT1G70950.1
	Ghir_D02G014930.1	GhWDLC6	D02	52282032	52288747	1908	9	635	8.78	AT1G70950.1
	Ghir_D02G015950.1	GhWDLC7	D02	55700677	55705048	1770	9	589	9.77	AT3G26050.1
	Ghir_D02G017350.1	GhWDLC8	D02	60157200	60163627	1473	8	490	9.43	AT1G24160.1
	Ghir_D07G024330.1	GhWDLC9	D07	58096578	58099953	1641	9	546	9.72	AT3G01710.1
	Ghir_D12G016430.1	GhWDLC10	D12	48510333	48515522	1899	9	632	8.12	AT1G70950.1
G. arboreum	evm.model.Ga08G0445	GaMAP20_1	Chr08	4811322	4812696	450	6	149	9.85	AT5G37478.1
	evm.model.Ga04G1638	GaMAP20L1	Chr04	90330765	90332870	1248	7	415	9.63	AT5G15510.1
	evm.model.Ga09G0155	GaMAP20L2	Chr09	3499721	3503178	1479	8	492	9.09	AT3G01015.1
	evm.model.Ga12G2243	GaMAP20L3	Chr12	75813855	75816648	1545	8	514	8.95	AT5G15510.1
	evm.model.Ga01G0209	GaTPX2_1	Chr01	1546228	1550715	2295	18	764	9.25	AT1G03780.1
	evm.model.Ga03G2083	GaTPX2_2	Chr03	127524014	127528389	2346	19	781	9.32	AT1G03780.1
	evm.model.Ga08G2510	GaWALA1	Chr08	124873455	124876312	1011	8	336	9.12	AT1G54460.1
	evm.model.Ga10G1334	GaWALA2	Chr10	48478138	48480412	1053	7	350	9.45	AT3G23090.1
	evm.model.Ga11G0408	GaWALA3	Chr11	5340134	5341869	1083	6	360	9.61	AT1G54460.1
	evm.model.Ga11G1064	GaWALA4	Chr11	19331096	19334950	948	9	315	9.78	AT1G54460.1
	evm.model.Ga13G2121	GaWALA5	Chr13	115641736	115643390	1056	6	351	9.39	AT1G54460.1
	evm.model.Ga02G1499	GaWDLB1	Chr02	95043921	95046184	1407	7	468	9.68	AT2G35880.1
	evm.model.Ga05G0588	GaWDLB2	Chr05	5281167	5285018	1323	10	440	6.13	AT4G32330.1
	evm.model.Ga06G1134	GaWDLB3	Chr06	39549888	39553219	1356	8	451	9.15	AT4G32330.1
	evm.model.Ga07G0343	GaWDLB4	Chr07	3545615	3548791	1320	8	439	9.32	AT4G32330.1
	evm.model.Ga13G2283	GaWDLB5	Chr13	118131164	118133209	1305	8	434	9.03	AT4G32330.1
	evm.model.Ga03G1631	GaWALC1	Chr03	107859218	107863544	1905	9	634	8.75	AT1G70950.1
	evm.model.Ga03G1742	GaWALC2	Chr03	114890733	114894336	1923	9	640	9.95	AT3G26050.1
	evm.model.Ga03G1926	GaWALC3	Chr03	122945684	122950134	1482	9	493	9.49	AT1G24160.1
	evm.model.Ga07G2613	GaWALC4	Chr07	96472648	96475893	1638	9	545	9.7	AT3G01710.1
	evm.model.Ga12G1342	GaWALC5	Chr12	17878901	17883249	1836	9	611	7.02	AT1G70950.1
G. raimondii	Gorai.004G048500.1	GrMAP20_1	Chr04	4372957	4374831	450	6	150	9.85	AT5G37478.1
	Gorai.006G011300.1	GrMAP20L1	Chr06	2438540	2442486	1479	8	493	9.25	AT3G01015.1
	Gorai.008G095700.1	GrMAP20L2	Chr08	25938342	25941546	1545	8	515	9.2	AT5G15510.1
	Gorai.012G049600.1	GrMAP20L3	Chr12	6452622	6454759	1278	7	426	9.62	AT5G15510.1
	Gorai.002G019900.1	GrTPX2_1	Chr02	1339857	1344774	2304	17	768	9.26	AT1G03780.1
	Gorai.005G200300.1	GrTPX2_2	Chr05	57575959	57580869	2349	19	783	9.33	AT1G03780.1
	Gorai.004G247600.1	GrWDLA1	Chr04	58435757	58439515	1050	6	350	9.31	AT1G54460.1
	Gorai.007G278600.1	GrWDLA2	Chr07	47659058	47662744	855	6	285	10.05	AT1G54460.1
	Gorai.007G345100.1	GrWDLA3	Chr07	57314387	57318599	1083	6	361	9.66	AT1G54460.1
	Gorai.011G171200.1	GrWDLA4	Chr11	38142276	38144993	990	6	330	9.55	AT3G23090.1
	Gorai.013G185900.1	GrWDLA5	Chr13	48553024	48556235	1014	7	338	9.25	AT1G54460.1
	Gorai.001G033600.1	GrWDLB1	Chr01	3084683	3088540	1368	8	456	9.06	AT4G32330.1
	Gorai.002G233700.1	GrWDLB2	Chr02	59351310	59354446	1410	7	470	9.72	AT2G35880.1
	Gorai.009G058200.1	GrWDLB3	Chr09	4174932	4179647	1350	8	450	8.37	AT4G32330.1
	Gorai.010G115100.1	GrWDLB4	Chr10	22205539	22210990	1377	8	459	9.15	AT4G32330.1
	Gorai.013G214800.1	GrWDLB5	Chr13	53531373	53534688	1305	8	435	8.98	AT4G32330.1
	Gorai.001G267600.1	GrWDLC1	Chr01	54471119	54475022	1644	9	548	9.71	AT3G01710.1
	Gorai.005G162000.1	GrWDLC2	Chr05	46893808	46898781	1908	9	636	8.84	AT1G70950.1
	Gorai.005G173200.1	GrWDLC3	Chr05	50302157	50306495	1923	9	641	9.91	AT3G26050.1
	Gorai.005G187400.1	GrWDLC4	Chr05	54679646	54684752	1431	7	477	9.44	AT1G24160.1
	Gorai.008G166700.1	GrWDLC5	Chr08	43692012	43697150	1899	9	633	6.98	AT1G70950.1
G. barbadense	Gbar_A08G004280.1	GbMAP20_1	Gbar_A08	4857999	4859373	504	7	167	9.82	AT5G37478.1
	Gbar_D08G004440.1	GbMAP20_2	Gbar_D08	4430371	4434131	495	7	164	9.79	AT5G37478.1
	Gbar_A05G037530.1	GbMAP20L1	Gbar_A05	94899248	94901353	1248	7	415	9.62	AT5G15510.1
	Gbar_A09G001150.1	GbMAP20L2	Gbar_A09	2484682	2488542	1479	8	492	9.08	AT3G01015.1
	Gbar_A12G008420.1	GbMAP20L3	Gbar_A12	35646727	35649658	1542	8	513	8.89	AT5G15510.1
	Gbar_D04G004680.1	GbMAP20L4	Gbar_D04	6504614	6506953	1230	7	409	9.62	AT5G15510.1
	Gbar_D09G001070.1	GbMAP20L5	Gbar_D09	2331716	2335547	1479	8	492	9.24	AT3G01015.1
	Gbar_D12G009240.1	GbMAP20L6	Gbar_D12	26865227	26868216	1545	8	514	9.28	AT5G15510.1
	Gbar_A01G001700.1	GbTPX2_1	Gbar_A01	1541616	1546585	2298	18	765	9.15	AT1G03780.1
	Gbar_A03G017320.1	GbTPX2_2	Gbar_A03	97343127	97347900	2346	19	781	9.31	AT1G03780.1
	Gbar_D01G001840.1	GbTPX2_3	Gbar_D01	1572565	1577437	2283	17	760	9.19	AT1G03780.1
	Gbar_D02G019130.1	GbTPX2_4	Gbar_D02	60843571	60848271	2349	19	782	9.33	AT1G03780.1
	Gbar_A08G023180.1	GbWDLA1	Gbar_A08	115467651	115471172	1038	6	345	9.26	AT1G54460.1
	Gbar_A10G012380.1	GbWDLA2	Gbar_A10	34918779	34923174	1218	6	405	8.67	AT3G23090.1
	Gbar_A11G026430.1	GbWDLA3	Gbar_A11	95919639	95923462	855	6	284	9.93	AT1G54460.1
	Gbar_A11G032140.1	GbWDLA4	Gbar_A11	108738242	108741621	1083	6	360	9.62	AT1G54460.1
	Gbar_A13G018650.1	GbWDLA5	Gbar_A13	101790280	101793539	1038	6	345	9.38	AT1G54460.1
	Gbar_D08G023850.1	GbWDLA6	Gbar_D08	61941833	61945622	1008	6	335	9.32	AT1G54460.1
	Gbar_D10G015940.1	GbWDLA7	Gbar_D10	39284205	39287238	1230	6	409	8.62	AT3G23090.1
	Gbar_D11G027420.1	GbWDLA8	Gbar_D11	55196856	55200521	855	6	284	9.98	AT1G54460.1
	Gbar_D11G032910.1	GbWDLA9	Gbar_D11	64907056	64910444	1083	6	360	9.54	AT1G54460.1
	Gbar_D13G018600.1	GbWDLA10	Gbar_D13	52743519	52746731	1038	6	345	9.49	AT1G54460.1
	Gbar_A01G019780.1	GbWDLB1	Gbar_A01	111364066	111367713	1407	7	468	9.68	AT2G35880.1
	Gbar_A06G010400.1	GbWDLB2	Gbar_A06	35205664	35210842	1356	8	451	9.2	AT4G32330.1
	Gbar_A13G020050.1	GbWDLB3	Gbar_A13	103767591	103770866	1305	8	434	9	AT4G32330.1
	Gbar_D01G020910.1	GbWDLB4	Gbar_D01	59531049	59534640	1407	7	468	9.66	AT2G35880.1
	Gbar_D05G005700.1	GbWDLB5	Gbar_D05	4556743	4561288	1350	8	449	8.14	AT4G32330.1
	Gbar_D06G010890.1	GbWDLB6	Gbar_D06	22339337	22344750	1377	8	458	8.91	AT4G32330.1
	Gbar_D07G003280.1	GbWDLB7	Gbar_D07	3338541	3343225	1353	8	450	8.94	AT4G32330.1
	Gbar_D13G020230.1	GbWDLB8	Gbar_D13	54590378	54593636	1305	8	434	8.9	AT4G32330.1
	Gbar_Scaffold266G000050.1	GbWDLB9	Scaffold266	33354	37988	1320	8	439	9.16	AT4G32330.1
	Gbar_A03G013960.1	GbWDLC1	Gbar_A03	82905403	82912006	1491	9	496	6.26	AT1G70950.1
	Gbar_A03G016070.1	GbWDLC2	Gbar_A03	93323854	93329789	1419	7	472	9.54	AT1G24160.1
	Gbar_A03G024030.1	GbWDLC3	Scaffold1896	95567	99651	1923	9	640	9.98	AT3G26050.1
	Gbar_A07G023940.1	GbWDLC4	Gbar_A07	91785698	91789515	1638	9	545	9.65	AT3G01710.1
	Gbar_A12G016230.1	GbWDLC5	Gbar_A12	85044867	85050126	1896	9	631	8.26	AT1G70950.1
	Gbar_D02G015530.1	GbWDLC6	Gbar_D02	50463992	50470699	1908	9	635	8.78	AT1G70950.1
	Gbar_D02G016510.1	GbWDLC7	Gbar_D02	53783329	53787378	1770	9	589	9.85	AT3G26050.1
	Gbar_D02G017900.1	GbWDLC8	Gbar_D02	58131582	58137687	1473	8	490	9.46	AT1G70100.1
	Gbar_D07G024680.1	GbWDLC9	Gbar_D07	55377899	55381636	1641	9	546	9.77	AT3G01710.1
	Gbar_D12G016400.1	GbWDLC10	Gbar_D12	45300652	45305785	1899	9	632	7.89	AT1G70950.1

## Sheet: Table S2
Selective pressure of homologous genes among G. arboreum, G. raimondii and G. hirsutum
gene1	gene2	ka	ks	ka/ks	Duplicate	Purifying selection
Ghir_A08G004260.1	Ghir_D08G004490.1	0.00282619	0.04454	0.0634529	segmental	YES
Ghir_D08G004490.1	evm.model.Ga08G0445	0.00566308	0.0561009	0.100944	segmental	YES
evm.model.Ga13G2121	Gorai.013G185900.1	0.00910679	0.0659282	0.138132	segmental	YES
Ghir_D13G018730.1	evm.model.Ga13G2121	0.011453	0.077936	0.146954	segmental	YES
Ghir_D13G018730.1	Gorai.013G185900.1	0.00258956	0.0170462	0.151914	segmental	YES
Ghir_A11G027080.1	evm.model.Ga11G1064	0.00153689	0.0100336	0.153174	segmental	YES
Ghir_A13G018070.1	Gorai.013G185900.1	0.0130226	0.0709277	0.183604	segmental	YES
Ghir_A13G018070.1	Ghir_D13G018730.1	0.0152855	0.0829634	0.184244	segmental	YES
evm.model.Ga11G0408	Gorai.007G345100.1	0.0134014	0.0707385	0.18945	segmental	YES
Ghir_D13G020260.1	Gorai.013G214800.1	0.00415585	0.0217538	0.19104	segmental	YES
evm.model.Ga07G2613	Gorai.001G267600.1	0.00949067	0.0484154	0.196026	segmental	YES
Ghir_A09G001050.1	evm.model.Ga09G0155	0.00257401	0.0130794	0.196799	segmental	YES
Ghir_A11G032620.1	Gorai.007G345100.1	0.0146346	0.0663416	0.220595	segmental	YES
Ghir_A07G024260.1	Gorai.001G267600.1	0.0126627	0.0571025	0.221754	segmental	YES
Ghir_A13G019520.1	evm.model.Ga13G2283	0.00416704	0.0179166	0.232579	segmental	YES
Ghir_D07G003290.1	Gorai.001G033600.1	0.00478929	0.0200905	0.238386	segmental	YES
Ghir_A08G022470.1	Gorai.004G247600.1	0.0138412	0.0579999	0.238642	segmental	YES
Ghir_A08G004260.1	evm.model.Ga08G0445	0.00282619	0.0108895	0.259534	segmental	YES
Ghir_D11G033140.1	evm.model.Ga11G0408	0.0158639	0.0577605	0.27465	segmental	YES
Ghir_D01G001910.1	evm.model.Ga01G0209	0.0180104	0.0655577	0.274726	segmental	YES
Ghir_D02G017350.1	evm.model.Ga03G1926	0.00968821	0.0347156	0.279073	segmental	YES
Ghir_A01G001950.1	Ghir_D01G001910.1	0.0175836	0.0616167	0.285372	segmental	YES
Ghir_A11G032620.1	evm.model.Ga11G0408	0.00362685	0.0120565	0.30082	segmental	YES
evm.model.Ga11G1064	Gorai.007G278600.1	0.0123874	0.0409309	0.302641	segmental	YES
evm.model.Ga01G0209	Gorai.002G019900.1	0.0180257	0.0587713	0.306708	segmental	YES
Ghir_A11G032620.1	Ghir_D11G033140.1	0.0171017	0.0534473	0.319974	segmental	YES
evm.model.Ga08G0445	Gorai.004G048500.1	0.0142454	0.0444575	0.320429	segmental	YES
Ghir_A10G011410.1	Gorai.011G171200.1	0.0143786	0.0448266	0.32076	segmental	YES
Ghir_A01G001950.1	Gorai.002G019900.1	0.0175986	0.0548286	0.320975	segmental	YES
Ghir_D07G024330.1	Gorai.001G267600.1	0.010268	0.0309105	0.332187	segmental	YES
Ghir_A11G027080.1	Gorai.007G278600.1	0.0139431	0.0410008	0.340068	segmental	YES
Ghir_A08G004260.1	Gorai.004G048500.1	0.0113746	0.0330936	0.343711	segmental	YES
Ghir_D10G016280.1	evm.model.Ga10G1334	0.014929	0.0432085	0.34551	segmental	YES
Ghir_D07G024330.1	evm.model.Ga07G2613	0.0118877	0.0337927	0.351784	segmental	YES
Ghir_A07G024260.1	Ghir_D07G024330.1	0.0150919	0.0424642	0.355402	segmental	YES
Ghir_A01G001950.1	evm.model.Ga01G0209	0.00903583	0.0249201	0.362592	segmental	YES
Ghir_D11G033140.1	Gorai.007G345100.1	0.00729046	0.0200279	0.364015	segmental	YES
Ghir_D01G001910.1	Gorai.002G019900.1	0.00670084	0.018362	0.364929	segmental	YES
Ghir_A09G001050.1	Gorai.006G011300.1	0.0147074	0.0399097	0.368518	segmental	YES
Ghir_A07G024260.1	evm.model.Ga07G2613	0.00315292	0.00829502	0.380098	segmental	YES
Ghir_A01G019330.1	Ghir_D01G020810.1	0.0177041	0.0453579	0.390319	segmental	YES
Ghir_A12G008070.1	evm.model.Ga12G2243	0.00524478	0.0133932	0.3916	segmental	YES
evm.model.Ga03G1926	Gorai.005G187400.1	0.0154868	0.0389804	0.397297	segmental	YES
evm.model.Ga08G2510	Gorai.004G247600.1	0.0213395	0.0516232	0.413371	segmental	YES
Ghir_A08G022470.1	Ghir_D08G023280.1	0.0237827	0.0555595	0.428058	segmental	YES
Ghir_A01G019330.1	evm.model.Ga02G1499	0.00276753	0.00631583	0.43819	segmental	YES
Ghir_D07G003290.1	evm.model.Ga05G0588	0.196562	0.440287	0.446441	segmental	YES
Ghir_A09G001050.1	Ghir_D09G001030.1	0.0182011	0.0399873	0.455172	segmental	YES
Ghir_A03G016090.1	Ghir_D02G017350.1	0.0136437	0.0299488	0.455569	segmental	YES
Ghir_D08G023280.1	evm.model.Ga08G2510	0.0213538	0.0466714	0.457535	segmental	YES
evm.model.Ga07G0343	Gorai.001G033600.1	0.0128525	0.0274473	0.468261	segmental	YES
Ghir_A13G019520.1	Gorai.013G214800.1	0.0189168	0.0401434	0.471232	segmental	YES
Ghir_D01G020810.1	evm.model.Ga02G1499	0.0186446	0.0387287	0.481417	segmental	YES
Ghir_A10G011410.1	Ghir_D10G016280.1	0.0189884	0.0394309	0.48156	segmental	YES
Ghir_D12G016430.1	Gorai.008G166700.1	0.00472762	0.00980406	0.48221	segmental	YES
Ghir_D01G020810.1	Gorai.002G233700.1	0.00460937	0.00946634	0.486922	segmental	YES
Ghir_D07G003290.1	evm.model.Ga07G0343	0.0118482	0.0240158	0.493351	segmental	YES
Ghir_D05G005790.1	Ghir_D07G003290.1	0.178218	0.357759	0.498151	segmental	YES
Ghir_A07G003300.1	Gorai.001G033600.1	0.0158356	0.0310478	0.51004	segmental	YES
Ghir_A03G014530.1	Ghir_D02G015950.1	0.0223772	0.0437235	0.511788	segmental	YES
evm.model.Ga13G2283	Gorai.013G214800.1	0.0160354	0.0313089	0.512166	segmental	YES
evm.model.Ga09G0155	Gorai.006G011300.1	0.017328	0.0331454	0.522789	segmental	YES
Ghir_D09G001030.1	Gorai.006G011300.1	0.00688128	0.0130972	0.525401	segmental	YES
Ghir_A01G019330.1	Gorai.002G233700.1	0.0186461	0.0354143	0.526513	segmental	YES
Ghir_D02G018540.1	Gorai.005G200300.1	0.00990522	0.01862	0.531966	segmental	YES
Ghir_A07G003300.1	Ghir_D07G003290.1	0.0148263	0.0275972	0.537238	segmental	YES
Ghir_A03G014530.1	Gorai.005G173200.1	0.0205715	0.0376624	0.54621	segmental	YES
Ghir_A03G016090.1	Gorai.005G187400.1	0.0186529	0.0340691	0.547501	segmental	YES
Ghir_A03G017290.1	Gorai.005G200300.1	0.0143032	0.026046	0.54915	segmental	YES
Ghir_A03G013740.1	Ghir_D02G014930.1	0.0297323	0.0537953	0.552693	segmental	YES
Ghir_D02G015950.1	evm.model.Ga03G1742	0.0230601	0.0409047	0.563753	segmental	YES
Ghir_A03G013740.1	Gorai.005G162000.1	0.0305682	0.0537427	0.568788	segmental	YES
Ghir_A11G027080.1	Ghir_D11G027230.1	0.0515445	0.0896277	0.575096	segmental	YES
Ghir_A12G008070.1	Gorai.008G095700.1	0.0204197	0.0354289	0.576357	segmental	YES
evm.model.Ga03G1631	Gorai.008G166700.1	0.251698	0.434425	0.579383	segmental	YES
Ghir_A06G010520.1	Gorai.010G115100.1	0.0182555	0.0309855	0.589163	segmental	YES
Ghir_D10G016280.1	Gorai.011G171200.1	0.00527127	0.00892204	0.590815	segmental	YES
evm.model.Ga03G1742	Gorai.005G173200.1	0.021204	0.0351147	0.603851	segmental	YES
Ghir_A06G010520.1	Ghir_D06G010880.1	0.0222914	0.0362828	0.61438	segmental	YES
Ghir_A03G013740.1	evm.model.Ga03G1631	0.00826271	0.0133189	0.620376	segmental	YES
evm.model.Ga12G1342	Gorai.008G166700.1	0.0251841	0.0404534	0.622547	segmental	YES
Ghir_D11G027230.1	evm.model.Ga11G1064	0.0515778	0.0828427	0.622599	segmental	YES
Ghir_D09G001030.1	evm.model.Ga09G0155	0.0208317	0.0332096	0.627278	segmental	YES
Ghir_D12G016430.1	evm.model.Ga12G1342	0.0273581	0.0431022	0.634727	segmental	YES
Ghir_A13G019520.1	Ghir_D13G020260.1	0.020851	0.0323307	0.644929	segmental	YES
Ghir_D05G005790.1	evm.model.Ga05G0588	0.0636638	0.0973813	0.653757	segmental	YES
Ghir_D12G007670.1	evm.model.Ga12G2243	0.0177868	0.0268716	0.661919	segmental	YES
evm.model.Ga05G0588	Gorai.009G058200.1	0.0648637	0.0970973	0.668028	segmental	YES
Ghir_D02G015950.1	Gorai.005G173200.1	0.0118171	0.0176035	0.671292	segmental	YES
evm.model.Ga02G1499	Gorai.002G233700.1	0.0195876	0.0288651	0.678591	segmental	YES
Ghir_A03G017290.1	Ghir_D02G018540.1	0.0230895	0.0329918	0.699858	segmental	YES
evm.model.Ga04G1638	Gorai.012G049600.1	0.0165239	0.0229025	0.721488	segmental	YES
evm.model.Ga03G2083	Gorai.005G200300.1	0.0159668	0.0220016	0.725713	segmental	YES
Ghir_A12G008070.1	Ghir_D12G007670.1	0.0248919	0.0340454	0.731138	segmental	YES
Ghir_D02G017350.1	Gorai.005G187400.1	0.00723115	0.00954414	0.757654	segmental	YES
Ghir_D08G023280.1	Gorai.004G247600.1	0.0103428	0.0133833	0.772814	segmental	YES
Ghir_D08G004490.1	Gorai.004G048500.1	0.00851476	0.0108698	0.783344	segmental	YES
Ghir_D13G020260.1	evm.model.Ga13G2283	0.0215691	0.0271933	0.793176	segmental	YES
evm.model.Ga03G1631	Gorai.005G162000.1	0.0234907	0.0291417	0.806086	segmental	YES
Ghir_D11G027230.1	Gorai.007G278600.1	0.0495623	0.0570734	0.868396	segmental	YES
Ghir_A08G022470.1	evm.model.Ga08G2510	0.0119379	0.0136938	0.871775	segmental	YES
Ghir_D02G014930.1	evm.model.Ga03G1631	0.0234893	0.0266749	0.88058	segmental	YES
Ghir_A13G018070.1	evm.model.Ga13G2121	0.00379228	0.00414509	0.914884	segmental	YES
Ghir_A05G038330.1	Gorai.012G049600.1	0.0175719	0.0190245	0.923645	segmental	YES
Ghir_D02G018540.1	evm.model.Ga03G2083	0.0294309	0.0306767	0.959389	segmental	YES

## Sheet: Table S3
The FPKM value of Gossypium hirsutum tubulin genes of different fiber developments in 67307 and 69362
tubulin	69307 10DPA	69307 15DPA	69307 20DPA	69307 25DPA	69307 30DPA	69362 10DPA	69362 15DPA	69362 20DPA	69362 25DPA	69362 30DPA
GHTUB1	11.3538	12.0634	10.5925	8.67361	9.09504	10.7965	11.9643	9.3477	7.36485	8.07515
GHTUB2	8.96557	9.0892	9.49602	8.06878	8.50097	8.91938	9.79554	8.52975	7.25664	7.477
GHTUB3	7.03664	8.41977	8.85141	4.9997	6.14139	6.17235	9.35192	6.25395	3.47157	2.64884
GHTUB4	9.58752	10.431	9.14718	8.27478	8.77526	9.50249	10.2584	9.03142	8.29195	8.05609
GHTUB5	9.17635	9.36216	8.76129	6.86674	7.08563	8.80968	9.17852	7.15299	6.39642	6.16827
GHTUB6	8.99763	9.22528	9.43182	9.07326	9.56749	8.58638	9.37734	8.5446	7.88281	8.39234
GHTUB7	4.76963	8.86645	11.8743	11.633	11.7697	4.53518	11.2	11.3419	10.5313	10.9782
GHTUB8	3.78053	4.44312	5.40423	6.3626	4.23036	3.59235	4.9359	6.62723	6.70184	5.16427
GHTUB9	9.14107	10.0681	11.3751	10.276	10.7655	8.9214	11.3177	10.4985	9.04604	9.72068
GHTUB10	9.05788	8.83678	7.98895	6.94978	6.65725	8.86474	8.74538	7.08829	5.69242	6.34387
GHTUB11	8.99763	9.22528	9.43182	9.07326	9.56749	8.58638	9.37734	8.5446	7.88281	8.39234
GHTUB12	11.2555	11.8727	10.0884	6.81617	7.17515	10.3386	11.4941	8.21873	5.74147	6.11425
GHTUB13	3.6685	3.84607	4.40377	4.55775	4.63169	3.88334	4.55738	5.21545	3.96346	4.4753
GHTUB14	9.44566	9.41998	9.16426	7.22394	7.44847	9.22048	9.28041	7.47207	6.36051	6.33041
GHTUB15	6.81988	6.43382	6.02753	5.40814	5.79759	6.9195	6.59387	5.62849	4.70256	5.16969
GHTUB16	2.76362	1.05962	0.617165	0.230629	0.124659	3.58313	0.52451	0.28288	0.233562	0.424015
GHTUB17	6.78871	4.78922	3.11279	1.09361	2.43365	6.43636	4.84403	2.09793	0.470646	1.265
GHTUB18	6.20971	5.09487	4.15255	3.29407	3.26426	6.52526	5.25629	3.87731	3.09898	2.82568
GHTUA1	9.55081	9.37828	8.4878	6.71561	6.4266	9.51456	9.37971	7.10279	5.536	5.98178
GHTUA2	10.8466	11.7684	11.934	9.90457	9.73188	10.6558	12.1956	10.7894	8.70882	9.64886
GHTUA4	11.6902	12.0826	12.5015	11.6897	11.5346	11.1216	12.1571	11.7808	10.8444	11.2384
GHTUA5	7.23861	7.33933	6.99427	6.63576	6.7443	7.36083	7.19915	6.54051	6.35934	6.22995
GHTUA6	11.5773	11.2098	10.3226	8.23177	8.29143	11.54	11.3834	9.57241	7.48407	8.03778
GHTUA7	9.68831	9.22514	8.79053	6.804	6.84404	9.76241	9.74119	7.73261	5.90265	6.38882
GHTUA8	8.84459	8.53905	8.38801	6.99993	7.54077	8.75953	8.85326	7.29958	5.71326	6.11552
GHTUA9	11.625	12.3229	12.7096	10.9921	10.9508	11.2615	12.7803	11.8096	10.1131	10.9133
GHTUA10	10.5712	10.9836	11.9964	10.8404	10.6979	10.0667	11.6166	10.9961	9.68706	10.2155
GHTUA11	7.27692	7.09208	6.52181	6.03557	6.05313	7.36961	7.07397	6.11523	5.9603	5.69397

## Sheet: Table S4
List of the primers used for quantitative real-time PCR in present study
Gene	Forward primer	Reverse primer
Gh-histone 3	TCAAGACTGATTTGCGTTTCCA	GCGCAAAGGTTGGTGTCTTC
Ghir_A11G032620	ACCTCCACCAAAAGTCGAACCG	ACATCACCGCAGCTCTTTCTCC
Ghir_D11G033140	CGAGGCTCGGACAAAGGAAGAG	CTCGGTACCGGGTTTGCTTTGA
Ghir_D10G016280	GCTAGGTCGAAGGAAGAGCTGC	GTCGGGTGGAACCAACTCACTC
Ghir_A10G011410	ACTGTTGCATCAGCGCCTACAT	TTGGTGGTGGTCCCTCATGGTA
